# Supplementary material for: Perception and Acceptance of HPV Vaccination Among Women Treated for Cervical Intraepithelial Neoplasia: An Evidence-Based Narrative Review
Source: J Clin Med. 2025 Dec 15;14(24):8859. doi: 10.3390/jcm14248859 (PMC12734397; doi:10.3390/jcm14248859)
Supplement: Supplementary file 1 [file jcm-14-08859-s001.zip]

Archive with 1 entries (1 files):
- jcm-4005931-supplementary.pdf
